# Supplementary material for: Differential temporal dynamics during visual imagery and perception
Source: eLife. 2018 May 29;7:e33904. doi: 10.7554/eLife.33904 (PMC5973830; doi:10.7554/eLife.33904)
Supplement: Figure 2—source data 1. — The files '...Acc.mat' contain the subjects x time x time decoding accuracy within perception and imagery. The files '...Sig.mat' contain the time x time cluster p values of the comparison of these accuracies with chance level. [file elife-33904-fig2-data1.zip]

Archive with 4 entries (4 files):
- Figure2-ImaAcc.mat
- Figure2-ImaSig.mat
- Figure2-PerSig.mat
- Figure2-PerAcc.mat
