# Supplementary material for: Differential temporal dynamics during visual imagery and perception
Source: eLife. 2018 May 29;7:e33904. doi: 10.7554/eLife.33904 (PMC5973830; doi:10.7554/eLife.33904)
Supplement: Figure 2—source data 2. — The file '..eyeAcc.mat' contains the subject x time decoding accuracies from the x and y eye tracker channels within perception and imagery. The file '.. EyeSig.mat' contains the cluster based p values of these accuracies compared to chance level. [file elife-33904-fig2-data2.zip]

Archive with 8 entries (5 files):
- Figure-2-source-data-2/
- Figure-2-source-data-2/FigureS3-eyeAcc.mat
- __MACOSX/
- __MACOSX/Figure-2-source-data-2/
- __MACOSX/Figure-2-source-data-2/._FigureS3-eyeAcc.mat
- Figure-2-source-data-2/FigureS3-eyeSig.mat
- __MACOSX/Figure-2-source-data-2/._FigureS3-eyeSig.mat
- __MACOSX/._Figure-2-source-data-2
