# Supplementary material for: Differential temporal dynamics during visual imagery and perception
Source: eLife. 2018 May 29;7:e33904. doi: 10.7554/eLife.33904 (PMC5973830; doi:10.7554/eLife.33904)
Supplement: Figure 2—source data 3. — The file '...ImaVivSplit.mat contains the subjects x time x time decoding accuracy within imagery for the high vividness and low vividness group and the time x time p values of the comparison between the two groups. The file '...PercVivSplit.mat' contains the same for the decoding within perception. [file elife-33904-fig2-data3.zip]

Archive with 8 entries (5 files):
- Figure-2-source-data-3/
- Figure-2-source-data-3/FigureS2-ImaVivSplit.mat
- __MACOSX/
- __MACOSX/Figure-2-source-data-3/
- __MACOSX/Figure-2-source-data-3/._FigureS2-ImaVivSplit.mat
- Figure-2-source-data-3/FigureS2-PercVivSplit.mat
- __MACOSX/Figure-2-source-data-3/._FigureS2-PercVivSplit.mat
- __MACOSX/._Figure-2-source-data-3
