# Supplementary material for: Differential temporal dynamics during visual imagery and perception
Source: eLife. 2018 May 29;7:e33904. doi: 10.7554/eLife.33904 (PMC5973830; doi:10.7554/eLife.33904)
Supplement: Figure 3—source data 1. [file elife-33904-fig3-data1.zip]

Archive with 4 entries (4 files):
- Figure3-ItoPAcc.mat
- Figure3-ItoPSig.mat
- Figure3-PtoIAcc.mat
- Figure3-PtoISig.mat
