# Supplementary material for: Differential temporal dynamics during visual imagery and perception
Source: eLife. 2018 May 29;7:e33904. doi: 10.7554/eLife.33904 (PMC5973830; doi:10.7554/eLife.33904)
Supplement: Figure 3—source data 2. [file elife-33904-fig3-data2.zip]

Archive with 2 entries (2 files):
- FigureS2-PIVivSplit.mat
- FigureS2-IPVivSplit.mat
